# Supplementary material for: YTHDF2 promotes spermagonial adhesion through modulating MMPs decay via m6A/mRNA pathway
Source: Cell Death Dis. 2020 Jan 20;11(1):37. doi: 10.1038/s41419-020-2235-4 (PMC6971064; doi:10.1038/s41419-020-2235-4)
Supplement: Supplementary file 4 — YTHDF2-sgRNA2 off targets [file 41419_2020_2235_MOESM4_ESM.xlsx]

## Sheet: Sheet2
sequence	score	mismatches	UCSC gene	locus	gene
AGAGTGATAACTAGGGCTCCCAG	1.7	3MMs [1:7:10]	NM_010586	chr6:+146375108	Itpr2	Function calcium channel activity IEA calcium ion binding IBA calcium ion binding ISO calcium-release channel activity IDA PubMed inositol 1,4,5 trisphosphate binding ISO inositol 1,4,5-trisphosphate-sensitive calcium-release channel activity IDA PubMed inositol 1,4,5-trisphosphate-sensitive calcium-release channel activity ISO ion channel activity IEA phosphatidylinositol binding IDA PubMed prot…
TGAGTGCTCCCTAGTGCTCCTGG	0.5	3MMs [1:9:15]	NR_040496	chr2:+70401510	Gad1	Function carboxy-lyase activity, catalytic activity, glutamate binding, glutamate decarboxylase activity, lyase activity, protein N-terminus binding, protein heterodimerization activity, pyridoxal phosphate binding Process carboxylic acid metabolic process, gamma-aminobutyric acid biosynthetic process, locomotory exploration behavior, neurotransmitter biosynthetic process, social behavior Compone…
GGAGTTCCAACAAGGGCTCCAGG	0.4	4MMs [6:8:10:12]	NM_029851	chr9:-7142883	Dync2h1	Function ATP binding IEA ATP-dependent microtubule motor activity, minus-end-directed IBA contributes_to ATP-dependent microtubule motor activity, minus-end-directed ISO ATPase activity IEA dynein intermediate chain binding IBA dynein light chain binding IBA dynein light intermediate chain binding IBA dynein light intermediate chain binding ISO microtubule motor activity IEA motor activity IEA nu…
GGATGGCTACTTAGGGTTCCAGG	0.3	4MMs [4:5:11:17]	NM_025828	chr13:-55447932	Lman2	Function carbohydrate binding, glycoprotein binding, heat shock protein binding, mannose binding, metal ion binding Process positive regulation of phagocytosis, positive regulation of phagocytosis, protein transport, retrograde vesicle-mediated transport, Golgi to ER, transport Component Golgi apparatus, cell surface, endoplasmic reticulum-Golgi intermediate compartment, extracellular exosome, ex…
GGGGTGAAACCTAGGGCTGCCGG	0.3	4MMs [3:7:8:19]	NM_139151	chr2:-155892732	Spag4	Function identical protein binding， protein anchor Process cell differentiation， cytoskeletal anchoring at nuclear membrane， nuclear envelope organization， spermatogenesis Component cell ， cell projection， cilium， cytoplasm， cytoskeleton， integral component of membrane， membrane， microtubule， motile cilium， nuclear envelope， nucleus
TGTGTGCTACCTGGGGATCCCAG	0.2	4MMs [1:3:13:17]	NM_001007268	chr14:-22566722	Dusp13	Function hydrolase activity, phosphatase activity, phosphoprotein phosphatase activity, protein tyrosine phosphatase activity, protein tyrosine/serine/threonine phosphatase activity Process dephosphorylation, protein dephosphorylation Component cytoplasm
AGAGTGCTACAGAGGGCTCAGAG	0.2	4MMs [1:11:12:20]	NM_175229	chr17:+23955753	Srrm2	Function Process RNA splicing, biological_process, mRNA processing Component nucleus, spliceosomal complex
GTAGTTCTTCCTGGGGCTCCTGG	0.2	4MMs [2:6:9:13]	NM_001025365	chr4:+147239896	Miip	Function molecular_function Process biological_process， negative regulation of G2/M transition of mitotic cell cycle， negative regulation of cell migration Component cellular_component
AGAGTCCTGCCTAGGGCACCCGG	0.1	4MMs [1:6:9:18]	NM_027884	chr1:-73959897	Tns1	Function RNA binding,actin binding Process cell-substrate junction assembly,fibroblast migration Component cell-substrate junction,focal adhesion,focal adhesion
GCAGTGCTGCCTTTGGCTCCCAG	0.1	4MMs [2:9:13:14]	NM_173052	chr13:-33177279	Serpinb1b	Function peptidase inhibitor activity, serine-type endopeptidase inhibitor activity Process negative regulation of peptidase activity, regulation of protein catabolic process Component cytoplasm,extracellular space
